# Supplementary material for: Thunbergia laurifolia Leaf Extract Inhibits Glutamate-Induced Neurotoxicity and Cell Death through Mitophagy Signaling
Source: Antioxidants (Basel). 2021 Oct 25;10(11):1678. doi: 10.3390/antiox10111678 (PMC8614718; doi:10.3390/antiox10111678)
Supplement: Supplementary file 1 [file antioxidants-10-01678-s001.zip]

Archive with 1 entries (1 files):
- antioxidants-1338251-supplementary.pdf
